# Supplementary material for: Integrated Systems Pharmacology, Urinary Metabonomics, and Quantitative Real-Time PCR Analysis to Uncover Targets and Metabolic Pathways of the You-Gui Pill in Treating Kidney-Yang Deficiency Syndrome
Source: Int J Mol Sci. 2019 Jul 26;20(15):3655. doi: 10.3390/ijms20153655 (PMC6696241; doi:10.3390/ijms20153655)
Supplement: Supplementary file 1 [file ijms-20-03655-s001.zip]

Archive with 3 entries (2 files):
- Supplementary File(s)/
- Supplementary File(s)/Supplementary Material (Fig. S1-S3).pdf
- Supplementary File(s)/Supplementary Material (Table S1-S2).pdf
